# Supplementary material for: The DNA repair pathway as a therapeutic target to synergize with trastuzumab deruxtecan in HER2-targeted antibody–drug conjugate–resistant HER2-overexpressing breast cancer
Source: J Exp Clin Cancer Res. 2024 Aug 21;43:236. doi: 10.1186/s13046-024-03143-3 (PMC11337831; doi:10.1186/s13046-024-03143-3)
Supplement: Supplementary file 1 — Supplementary Material 1: Supplementary Tables. [file 13046_2024_3143_MOESM1_ESM.xlsx]

## Sheet: Sub. Table 1
Supplementary Table 1. Patient characteristics (IRB#: PA15-0499)
Patient characteristics	n (%)
Age, median, (range)	54 years (45-77 years)
Estrogen receptor
Positive	6 (60)
Negative	4 (40)
Progesterone receptor
Positive	5 (50)
Negative	5 (50)
HER2 expression before treatment
2+ (FISH+)	3 (30)
3+	7 (70)
Specimen site
Primary	5 (50)
Metastasis	5 (50)
Number of anti-HER2 therapy lines before post-phase biopsy
Chemotherapy plus anti-HER2	10 (100)
Chemotherapy, anti-HER2, and T-DM1	5 (50)
Treatment
Chemotherapy	10 (100)
Pertuzumab/trastuzumab	10 (100)
T-DM1	5 (50)
FISH = fluorescence in situ hybridization

## Sheet: Sub. Table 2 
Supplementary Table 2. Clinicopathological features of patients treated with T-DM1 and/or dual treatment with trastuzumab + Pertuzumab
Paired samples		Biopsy site	Targeted DNA sequencing	Subtype	Anti-HER2 treatment	Line of Tx	PFS of treatment (months)	Tx before study treatment
MDA01	Pre	Breast	FoudationOne®	ER+HER2+	Trastuzumab + Pertuzumab	1st line	4.5	None
	Post	Liver	FoudationOne®
MDA02	Pre	Breast	FoudationOne®	ER+HER2+	Trastuzumab + Pertuzumab	1st line	7	None
	Post	Breast	FoudationOne®
MDA03	Pre	Breast	FoudationOne®	ER-HER2+	T-DM1	3rd line	7.5	1st line Lapatinib + Capecitabine 2nd line Palbociclib + Trastuzumab
	Post	Chest wall	FoudationOne®
MDA04	Pre	Breast	FoudationOne®	ER+HER2+	T-DM1	2nd line	7.2	1st line Docetaxel + Trastuzumab + Pertuzumab
	Post	Skin	FoudationOne®
MDA05	Pre	Breast	FoudationOne®	ER-HER2+	Trastuzumab + Pertuzumab	1st line	5.8	None
	Post	Chest wall	FoudationOne®
MDA06	Pre	Breast	FoudationOne®	ER-HER2+	Trastuzumab + Pertuzumab	1nd lline	6
	Post	Liver	FoudationOne®
MDA07	Pre	Breast	FoudationOne®	ER-HER2+	T-DM1	2nd line	5.8	1st line Docetaxel + Trastuzumab + Pertuzumab
	Post	Breast	FoudationOne®
MDA08	Pre	Breast	FoudationOne®	ER+HER2+	Trastuzumab + Pertuzumab	1st line	2	None
	Post	Lymph node	FoudationOne®
MDA09	Pre	Breast	FoudationOne®	ER+HER2+	T-DM1	1st line	8.6	None
	Post	Lymph node	FoudationOne®
MDA10	Pre	Breast	FoudationOne®	ER-HER2+	T-DM1	2nd lline	2.8	1st line Docetaxel + Trastuzumab + Pertuzumab
	Post	Lung	FoudationOne®

## Sheet: Sub. Table 3
Supplementary Table 3. Clinicopathological features of patients treated with trastuzumab deruxtecan
Paired samples		Age	Sex	Biopsy site	Targeted DNA sequencing	RNA-seq	Subtype	T-DXd line of Tx	PFS of T-DXd treatment (months)	Tx before T-DXd
PT01	Pre	51	F	Soft tissue	Version 4	Done	ER-HER2+	2nd line	5.7	1st line Docetaxel + Trastuzumab + Pertuzumab
	Post	51	F	Soft tissue	Version 4	Done	ER-HER2+
PT02	Pre	64	F	Lymph node	Version 4	Done	ER-HER2+	3rd line	11	1st line Docetaxel + Trastuzumab + Pertuzumab 2nd line T-DM1+Atezolizumab
	Post	65	F	Lymph node	Version 4	Done	ER-HER2+
PT03	Pre	56	F	Lymph node	Version 4	Done	ER-HER2+	2nd line	22.2	1st line Docetaxel + Trastuzumab + Pertuzumab
	Post	57	F	Brain	Version 3.3	Done	ER-HER2+
PT04	Pre	46	F	Liver	Version 3.1	Not done	ER-HER2+	2nd line	45.3	1st line Docetaxel + Trastuzumab
	Post	50	F	Liver	Version 4	Not done	ER-HER2+
PT05	Pre	46	F	Breast	Version 3.2	Not done	ER+HER2-low	2nd line	15.6	1st line Letrozole + Palbociclib
	Post	49	F	Liver	Version 4	Not done	ER+HER2-low
Non-paired samples		Age	Sex	Biopsy site	Targeted DNA sequencing	RNA-seq	Subtype	TDX-d line of Tx	PFS of TDX-d treatment (months)
PT06_Post		51	F	Lung	Version 4	Not done	ER-HER2+	2nd line	41.2	1st line Docetaxel + Trastuzumab + Pertuzumab
PT07_Post		49	F	Lung	Version 3.3	Not done	ER-HER2+	4th line	21.4	1st line Docetaxel + Trastuzumab + Pertuzumab 2nd line T-DM1 3rd line Eribulin + Margetuximab
PT08_Post		59	F	Brain	Version 3.3	Not done	ER-HER2+	3rd line	14.5	1st line 1st line Docetaxel + Trastuzumab + Pertuzumab 2nd line T-DM1
PT09_Post		67	F	Skin	Version 3.1	Not done	ER-HER2-low	2nd line	5.9	Relapsed during adjuvant Trastuzumab after Neoadjuvant Doxorubicin + Cyclophosphamide follwed by Docetaxel + Trastuzumab 1st line Capecitabine + Lapatinib
PT10_Post		58	F	Bone	Version 4	Not done	ER+HER2-low	3rd line	24.2	1st line Exemestane + Everolimus 2nd line Fulvestrant + Palbociclib
PT11_Post		53	F	Liver	Version 4	Not done	ER+HER2-low	5th line	11.1	1st line Letrozole + Palbociclib 2nd line Capecitabine + Vinorelbine 3rd line Olaparib 4th line Paclitaxel

## Sheet: Sub. Table 4
Supplementary Table 4. List of genes selected for targeted DNA sequencing
	V3.1	V3.2	V3.3	V4
ABL1	O	O	O	O
ABRAXAS1				O
ACVR1				O
AKT1	O	O	O	O
AKT2	O	O	O	O
AKT3	O	O	O	O
ALK	O	O	O	O
AMER1				O
APC	O	O	O	O
APEX1				O
APEX2				O
APOBEC3B				O
AR	O	O	O	O
ARAF	O	O	O	O
ARID1A	O	O	O	O
ARID1B				O
ASXL1				O
ATM	O	O	O	O
ATR	O	O	O	O
ATRX				O
AURKA	O	O	O	O
AURKB	O	O	O	O
AURKC	O	O	O	O
AXIN1				O
AXIN2				O
AXL	O	O	O	O
BABAM2				O
BAP1	O	O	O	O
BARD1	O	O	O	O
BCL2	O	O	O	O
BCOR				O
BLM				O
BORA				O
BRAF	O	O	O	O
BRCA1	O	O	O	O
BRCA2	O	O	O	O
BRIP1	O	O	O	O
BTK	O	O	O	O
CBL				O
CCND1	O	O	O	O
CCND2	O	O	O	O
CCND3	O	O	O	O
CCNE1	O	O	O	O
CCNH				O
CD274				O
CDH1				O
CDK1	O	O	O	O
CDK12	O	O	O	O
CDK4	O	O	O	O
CDK6	O	O	O	O
CDK7				O
CDKN1A	O	O	O	O
CDKN1B	O	O	O	O
CDKN2A	O	O	O	O
CDKN2B	O	O	O	O
CHD1				O
CHD4				O
CHEK1	O	O	O	O
CHEK2	O	O	O	O
CIC				O
CREBBP	O	O	O	O
CSF1R	O	O	O	O
CTCF				O
CTNNB1	O	O	O	O
DAXX				O
DDB1				O
DDB2				O
DDR1	O	O	O	O
DDR2	O	O	O	O
DDX3X				O
DICER1	O	O	O	O
DNMT3A				O
DPYD	O	O	O	O
EED				O
EGFR	O	O	O	O
EIF1AX	O	O	O	O
EMSY	O	O	O	O
EP300	O	O	O	O
EPCAM	O	O	O	O
EPHA3				O
ERBB2	O	O	O	O
ERBB3	O	O	O	O
ERBB4	O	O	O	O
ERCC1				O
ERCC2	O	O	O	O
ERCC3				O
ERCC4				O
ERCC5				O
ERCC6				O
ERCC8				O
ESR1	O	O	O	O
EWSR1	O	O	O	O
EXO1				O
EZH1				O
EZH2	O	O	O	O
FAM175A	O	O	O	O
FANCA	O	O	O	O
FANCB				O
FANCC	O	O	O	O
FANCD2	O	O	O	O
FANCE				O
FANCF				O
FANCG	O	O	O	O
FANCI	O	O	O	O
FANCL	O	O	O	O
FANCM	O	O	O	O
FAT1				O
FBXW7	O	O	O	O
FEN1				O
FGF19	O	O	O	O
FGF23	O	O	O	O
FGFR1	O	O	O	O
FGFR2	O	O	O	O
FGFR3	O	O	O	O
FGFR4	O	O	O	O
FH				O
FLCN				O
FLT3				O
FOXA1	O	O	O	O
FOXL2				O
FUBP1				O
GATA3				O
GEN1				O
GNA11				O
GNAQ	O	O	O	O
GNAS	O	O	O	O
GNB2L1	O	O	O	O
GTF2I				O
H2AFX				O
H3F3A				O
H3F3B				O
HDAC1	O	O	O	O
HIST1H3B				O
HIST1H3C				O
HNF1A				O
HRAS	O	O	O	O
IDH1	O	O	O	O
IDH2	O	O	O	O
IGF1R	O	O	O	O
IGF2	O	O	O	O
IGFBP3	O	O	O	O
INPP4B	O	O	O	O
IRF1	O	O	O	O
JAK1	O	O	O	O
JAK2	O	O	O	O
JAK3	O	O	O	O
JUN	O	O	O	O
KDM5C	O	O	O	O
KDM6A	O	O	O	O
KDR	O	O	O	O
KEAP1	O	O	O	O
KIT	O	O	O	O
KMT2C				O
KMT2D	O	O	O	O
KRAS	O	O	O	O
LATS1	O	O	O	O
LATS2	O	O	O	O
LIG1				O
LIG4				O
MAD2L2				O
MAP2K1	O	O	O	O
MAP2K2	O	O	O	O
MAP2K4	O	O	O	O
MAP3K1	O	O	O	O
MAP3K4	O	O	O	O
MAPK1	O	O	O	O
MAPK8	O	O	O	O
MBD3				O
MBD4				O
MCL1	O	O	O	O
MDM2	O	O	O	O
MDM4				O
MED12				O
MEN1				O
MET	O	O	O	O
MGMT				O
MITF				O
MLH1	O	O	O	O
MLH3				O
MPG				O
MRE11				O
MRE11A	O	O	O	O
MSH2	O	O	O	O
MSH3				O
MSH4				O
MSH5				O
MSH6	O	O	O	O
MTAP				O
MTOR	O	O	O	O
MUS81				O
MUTYH	O	O	O	O
MYC	O	O	O	O
MYCN	O	O	O	O
MYD88		O	O	O
MYOD1				O
NBN				O
NEIL1				O
NEIL2				O
NEIL3				O
NF1	O	O	O	O
NF2	O	O	O	O
NFE2L2	O	O	O	O
NKX3-1				O
NOTCH1	O	O	O	O
NOTCH2	O	O	O	O
NOTCH3	O	O	O	O
NOTCH4	O	O	O	O
NRAS	O	O	O	O
NRG1	O	O	O	O
NTHL1				O
NTRK1	O	O	O	O
NTRK2	O	O	O	O
NTRK3	O	O	O	O
OGG1				O
PAK2	O	O	O	O
PALB2	O	O	O	O
PARP1	O	O	O	O
PARP2	O	O	O	O
PBRM1	O	O	O	O
PCNA				O
PDCD1LG2				O
PDGFB	O	O	O	O
PDGFRA	O	O	O	O
PDGFRB	O	O	O	O
PIK3CA	O	O	O	O
PIK3R1				O
PIK3R2				O
PLEKHS1				O
PMS1				O
PMS2	O	O	O	O
PNKP				O
POLB				O
POLD1	O	O	O	O
POLE	O	O	O	O
POLL				O
POLM				O
POLQ	O	O	O	O
PPM1D				O
PPP2R1A				O
PPP2R2A	O	O	O	O
PRKACA				O
PRKAR1A				O
PRKCB	O	O	O	O
PRKD1				O
PTCH1				O
PTEN	O	O	O	O
PTPN11				O
RAC1				O
RAD21	O	O	O	O
RAD23B				O
RAD50	O	O	O	O
RAD51	O	O	O	O
RAD51B	O	O	O	O
RAD51C	O	O	O	O
RAD51D	O	O	O	O
RAD52				O
RAD54L	O	O	O	O
RAF1				O
RB1	O	O	O	O
RBBP8				O
RBM10				O
RECQL				O
RELA	O	O	O	O
RET	O	O	O	O
REV1				O
RFC1				O
RFC4				O
RHEB	O	O	O	O
RHOA				O
RICTOR	O	O	O	O
RINT1				O
RIT1	O	O	O	O
RNF43	O	O	O	O
ROS1	O	O	O	O
RPA1				O
RPTOR	O	O	O	O
SDHA				O
SDHB	O	O	O	O
SDHC				O
SDHD				O
SETD2	O	O	O	O
SLFN11				O
SMAD2				O
SMAD4	O	O	O	O
SMARCA2				O
SMARCA4	O	O	O	O
SMARCB1	O	O	O	O
SMO				O
SMUG1				O
SOX2	O	O	O	O
SOX9				O
SPEN				O
SPOP	O	O	O	O
SQSTM1	O	O	O	O
SRC	O	O	O	O
STAG2				O
STAT1	O	O	O	O
STAT3				O
STK11	O	O	O	O
SUFU				O
SUMO1	O	O	O	O
SUZ12				O
SYK	O	O	O	O
TBX3				O
TDG				O
TERT	O	O	O	O
TET2				O
TG				O
TGFB1				O
TGFBR2				O
TOP2A	O	O	O	O
TOP3A				O
TP53	O	O	O	O
TP53BP1				O
TP63	O	O	O	O
TSC1	O	O	O	O
TSC2	O	O	O	O
TSHR	O	O	O	O
UGT1A1	O	O	O	O
UNG				O
USP8				O
USP9X				O
VEGFA				O
VHL	O	O	O	O
WT1				O
XAB2				O
XPC				O
XRCC1				O
XRCC2	O	O	O	O
XRCC3				O
XRCC4				O
XRCC5				O
XRCC6				O
YAP1				O
YES1				O
ZBTB16	O	O	O	O

## Sheet: Sub. Table 5
Supplementary Table 5. Mutational profiles of paired human breast cancer samples
Gene	SNV/indel/CNV	VAF (%) or CN	SNV/indel/CNV	VAF (%) or CN
Sample	PT01_Pre		PT01_Post
TP53	C229*	63.56	C229*	75.47
BARD1	Q253*	22.78	Q253*	29.06
KMT2C	C960*	10.55	C960*	8.96
CD274	splicing	11.42	WT
CDK12	S651*	10.29	WT
GNAS	WT		R201H	12.13
RBM10	Q64*	34.78	Q64*	45.02
FUBP1	E145K	14.78
POLQ	S1961C	12.77
PIK3CA	K711N	44.24	K711N	50.57
FGFR4	R183H	15.05	R183H	6.31
H3C3	E98Q	17.07	E98Q	13.7
PMS2	H139Y	17.85
GTF2I	E223S	11.27
MET	S108L	17.92
NBN	P64R	57.14	P64R	64.78
PTCH1	A4G	32.1	A4G	24.36
ERCC6	R744W	74.87	R744W	79.22
FANCA	D1445E	52.75	D1445E	54.74
STAT3	Q274E	15.41
YES1	E341Q	35.36	E341Q	52.08
CIC	G1027V	18.01
ERCC1	D27N	9.93
EP300	F1508C	22.13	F1508C	18.99
EPCAM	Neutral	2	Gain	6
MSH2	Neutral	2	Gain	6
ERBB4	Loss	1	Loss	1
BARD1	Loss	1	Neutral	2
UGT1A1	Loss	1	Neutral	2
KIT	Loss	1	Loss	1
KDR	Loss	1	Loss	1
TET2	Loss	1	Loss	1
INPP4B	Loss	1	Loss	1
NEIL3	Loss	1	Loss	1
FAT1	Loss	1	Loss	1
ERCC8	Neutral	2	Loss	1
XRCC4	Loss	1	Loss	1
CHD1	Loss	1	Loss	1
APC	Loss	1	Loss	1
ROS1	Loss	1	Loss	1
NRG1	Loss	1	Loss	1
SMARCA2	Loss	1	Loss	1
MYC	Gain	6	Gain	5
JAK2	Loss	1	Deletion	0
CD274	Loss	1	Loss	1
PDCD1LG2	Neutral	2	Loss	1
CDKN2A	Loss	1	Deletion	0
CDKN2B	Loss	1	Deletion	0
NTRK2	Loss	1	Loss	1
GATA3	Gain	6	Gain	5
MAPK8	Loss	1	Loss	1
ERCC6	Loss	1	Loss	1
PTEN	Loss	1	Loss	1
PLEKHS1	Loss	1	Loss	1
FGFR2	Gain	6	Amplification	7
TBX3	Loss	1	Loss	1
ZBTB16	Loss	1	Loss	1
HNF1A	Loss	1	Loss	1
ERCC5	Loss	1	Loss	1
POLE	Loss	1	Loss	1
LIG4	Loss	1	Loss	1
PRKD1	Loss	1	Loss	1
TSHR	Loss	1	Loss	1
PRKCB	Loss	1	Loss	1
MAP2K4	Loss	1	Loss	1
SLFN11	Neutral	2	Loss	1
	PT02_Pre		PT02_Post
TP53	R273C	40.7	R273C	5.33
MSH2	I735V	50.76	I735V	43.19
MSH3	A57P	9.62	WT
APC	T1292M	42.05	T1292M	47.64
FANCF	Q290E	10.22	WT
ATM	R1489H	11.14	WT
CDK12	R202P	13.27	R202P	7.15
CDK12	H1432L	20.1	H1432L	42.65
MYC	Amplification	7	Gain	3
MCL1	Amplification	8	Gain	3
RIT1	Gain	6	Neutral	2
H3-3A	Gain	6	Neutral	2
EPHA3	Loss	1	Loss	1
DAXX	Gain	6	Gain	3
ESR1	Gain	6	Neutral	2
ERBB2	Amplification	20	Amplification	7
H3-3B	Amplification	11	Gain	3
DDX3X	Amplification	7	Gain	4
	PT03_Pre		PT03_Post
TP53	R342*	21.64	R342*	63.01
PIK3R2	splicing	14.68
ATR	E1765K	5.9	E1765K	10.01
ATR	A1101V	38.56	A1101V	32.83
CDH1	G278R	21.77
MBD3	S24L	19.52
ARAF	Q415E	19.93	Q415E	34.46
PARP1	WT		S5del	11.99
RAD21	WT		R450S	6.18
FGFR2	WT		A389T	13.59
FAT1	Loss	1	Neutral	2
NRG1	Loss	1	Neutral	2
MYC	Gain	6	Gain	6
FGFR2	Loss	1	Neutral	2
LIG4	Loss	1	Neutral	2
CDK12	Amplification	9	Amplification	11
ERBB2	Amplification	12	Amplification	11
YES1	Loss	1	Neutral	2
GNAS	Gain	6	Gain	6
APC	Loss	1	Loss	1
RAD50	Loss	1	Loss	1
CDKN2A	Neutral	2	Loss	1
CDKN2B	Neutral	2	Loss	1
CCND2	Neutral	2	Loss	1
FGF23	Neutral	2	Loss	1
CDKN1B	Neutral	2	Loss	1
KRAS	Neutral	2	Loss	1
BRCA2	Loss	1	Loss	1
IGF1R	Neutral	2	Loss	1
BCL2	Neutral	2	Loss	1
STK11	Neutral	2	Loss	1
MAP2K2	Neutral	2	Loss	1
	PT04_Pre		PT04_Post
TP53	R213*	9.65	R213*	35.69
CDK12	Amplification	8	Amplification	9
ERBB2	Amplification	13	Amplification	10
	PT05_Pre		PT05_Post
TP53	WT		R273C	60.58
PIK3CA	E542K	10.53	E542K	22.62
MAP3K1	Q1207*	5.99	WT
ARID1A	WT		S334*	48.98
DPYD	R21Q	46.53	R21Q	35.65
KMT2D	E641D	15.8	WT
FGFR4	WT		V550M	40.53
H3C2	Not assessed		E134G	66.94
KMT2C	WT		D4414H	35.87
FGFR1	WT		E823fs	9.32
CDH1	Not assessed		K109fs	46.42
BRCA1	WT		R1649T	34.63
PPM1D	Not assessed		P437fs	28.94
MBD3	Not assessed		A105V	40.74
REV1	Neutral	2	Loss	1
NEIL2	Neutral	2	Loss	1
PPP2R2A	Neutral	2	Loss	1
SMARCA2	Neutral	2	Deletion	0
JAK2	Neutral	2	Loss	1
CD274	Neutral	2	Deletion	0
PDCD1LG2	Neutral	2	Deletion	0
PTEN	Loss	1	Deletion	0
POLL	Neutral	2	Loss	1
SUFU	Neutral	2	Loss	1
PLEKHS1	Neutral	2	Loss	1
FGFR2	Neutral	2	Loss	1
CCND1	Neutral	2	Amplification	11
FGF19	Neutral	2	Amplification	10
EMSY	Gain	6	Amplification	11
AURKA	Gain	6	Neutral	2
GNAS	Gain	6	Amplification	8
MRE11	Neutral	2	Loss	1
ATM	Neutral	2	Loss	1
SDHD	Neutral	2	Loss	1
ZBTB16	Neutral	2	Loss	1
CBL	Neutral	2	Loss	1
FLT3	Neutral	2	Loss	1
BRCA2	Neutral	2	Loss	1
RB1	Neutral	2	Loss	1
BORA	Neutral	2	Loss	1
ERCC5	Neutral	2	Loss	1
LIG4	Neutral	2	Loss	1
PARP2	Neutral	2	Loss	1
APEX1	Neutral	2	Loss	1
PRKD1	Neutral	2	Loss	1
FANCM	Neutral	2	Loss	1
RAD51B	Neutral	2	Loss	1
MLH3	Neutral	2	Loss	1
TSHR	Neutral	2	Loss	1
DICER1	Neutral	2	Loss	1
AURKB	Neutral	2	Loss	1
MAP2K4	Neutral	2	Loss	1
FLCN	Neutral	2	Loss	1
YES1	Neutral	2	Loss	1
RBBP8	Neutral	2	Loss	1
SMAD2	Neutral	2	Loss	1
SMAD4	Neutral	2	Loss	1
BCL2	Neutral	2	Loss	1
AXL	Neutral	2	Loss	1
ERCC1	Neutral	2	Loss	1
PPP2R1A	Neutral	2	Loss	1
AURKC	Neutral	2	Loss	1
MAPK1	Neutral	2	Loss	1
SMARCB1	Neutral	2	Loss	1
CHEK2	Neutral	2	Loss	1
EWSR1	Neutral	2	Loss	1
APOBEC3B	Neutral	2	Deletion	0
XRCC6	Neutral	2	Loss	1

## Sheet: Sub. Table 6
Supplementary Table 6. Mutational profile of unpaired human breast cancer samples
Sample	Gene	SNV/indel/CNV	VAF (%) or CN
PT06_Post	TP53	H193L	25.67
	KDR	P166S	58.48
	KMT2C	G4209S	44.7
	CDK12	Amplification	12
	ERBB2	Amplification	14
PT07_Post	TP53	G302fs	6.74
	PARP1	I102V	49.14
	FANCD2	E622K	11.93
	GNAQ	Y145H	41.78
	FGF19	G73R	55.15
	EMSY	T7A	49.61
	PALB2	K29N	5.73
	CDK12	Amplification	7
	ERBB2	Amplification	10
PT08_Post	TP53	M44fs	61.34
	MTOR	splicing	41.1
	BAP1	L49M	12.02
	ATM	R667K	38.98
	NF1	S1352N	6.83
	PARP1	Loss	1
	EPCAM	Loss	1
	FAM175A	Loss	1
	FBXW7	Loss	1
	PPP2R2A	Loss	1
	CDKN2A	Loss	1
	CDKN2B	Loss	1
	MAPK8	Loss	1
	CDK1	Loss	1
	PTEN	Loss	1
	FGFR2	Loss	1
	HRAS	Loss	1
	IGF2	Loss	1
	MAP2K1	Loss	1
	TP53	Loss	1
	AURKB	Loss	1
	MAP2K4	Loss	1
	CDK12	Amplification	13
	ERBB2	Amplification	13
	TOP2A	Loss	1
	BRCA1	Loss	1
	BCL2	Loss	1
	STK11	Loss	1
	MAP2K2	Loss	1
	CHEK2	Loss	1
	NF2	Loss	1
PT09_Post	PIK3CA	H1047R	23.34
	TP53	P151S	39.01
	TSC2	G111W	45.38
	BTK	R80H	23.16
	BAP1	Loss	1
	FGFR1	Loss	1
	CDKN2A	Loss	1
	CDKN2B	Loss	1
	POLE	Loss	1
	FANCA	Loss	1
	BCL2	Loss	1
	CHEK2	Loss	1
PT10_Post	ESR1	E380Q	21.81
	ARID1B	splicing	34.86
	ALK	R292H	29.72
	ACVR1	T179N	9.17
	POLQ	R455H	28.93
	APC	R2434K	10.61
	KMT2C	C394Y	4.04
	TG	P612R	43.31
	IGF1R	Amplification	7
	RNF43	Gain	6
	PPM1D	Gain	6
PT11_Post	BRCA2	D1864fs	18.56
	BRCA2	S1855_I1865delinsL	42.79
	FANCA	splicing	83.93
	PAK2	D9H	33.33
	VEGFA	R155H	47.22
	MAP3K4	I264F	37.44
	MET	P1073T	8.19
	POLE	R2159H	88.61
	RAD51D	Y134C	42.01
	PBRM1	Loss	1
	XRCC4	Loss	1
	CHD1	Loss	1
	PDCD1LG2	Loss	1
	ATM	Loss	1
	SDHD	Loss	1
	FOXA1	Gain	6
	RAD51B	Loss	1
	TSHR	Loss	1
	MAP2K4	Loss	1

## Sheet: Sub. Table 7
Supplementary Table 7. Results of gene set enrichment analysis
Gene sets upregulated in post-TDX-d samples	Size	ES	NES	NOM p-val	FDR q-val
HALLMARK_MYC_TARGETS_V2	57	0.592303	2.144	< 0.001	< 0.001
HALLMARK_OXIDATIVE_PHOSPHORYLATION	200	0.492531	2.13414	< 0.001	< 0.001
HALLMARK_MYC_TARGETS_V1	199	0.478418	2.05918	< 0.001	< 0.001
HALLMARK_MTORC1_SIGNALING	199	0.406171	1.76554	< 0.001	0.00168659
HALLMARK_E2F_TARGETS	200	0.408321	1.76685	< 0.001	0.00210824
HALLMARK_ADIPOGENESIS	199	0.393371	1.71207	< 0.001	0.00310449
HALLMARK_DNA_REPAIR	149	0.390063	1.62513	0.00119332	0.00813521
HALLMARK_FATTY_ACID_METABOLISM	154	0.390711	1.63471	0.00120337	0.00830603
HALLMARK_PANCREAS_BETA_CELLS	35	0.475503	1.56407	0.0148588	0.0109402
HALLMARK_UNFOLDED_PROTEIN_RESPONSE	112	0.3921	1.58022	0.00372208	0.0110671
HALLMARK_REACTIVE_OXYGEN_SPECIES_PATHWAY	49	0.446193	1.56775	0.0126404	0.0114163
HALLMARK_HYPOXIA	199	0.351744	1.53075	0.00228571	0.014306
Gene sets upregulated in pre-TDX-d samples	Size	ES	NES	NOM p-val	FDR q-val
HALLMARK_INTERFERON_ALPHA_RESPONSE	97	-0.650983	-2.95821	< 0.001	< 0.001
HALLMARK_INTERFERON_GAMMA_RESPONSE	199	-0.561834	-2.8408	< 0.001	< 0.001
HALLMARK_EPITHELIAL_MESENCHYMAL_TRANSITION	199	-0.398838	-2.06685	< 0.001	< 0.001
HALLMARK_ANGIOGENESIS	36	-0.486293	-1.85329	< 0.001	< 0.001
HALLMARK_IL6_JAK_STAT3_SIGNALING	86	-0.371027	-1.6672	0.00423729	0.0066329
HALLMARK_KRAS_SIGNALING_UP	196	-0.318423	-1.64056	0	0.00733932
HALLMARK_INFLAMMATORY_RESPONSE	199	-0.312873	-1.58693	0	0.0112278
Abbreviations: ES, enrichment score; NES, normalized enrichment score; NOM, normalized; FDR, false discovery rate

## Sheet: Sub. Table 8
Supplementary Table 8. Results of gene set enrichment analysis of T-DXd-resistant HER2+ BC cell lines
SUM190_TDXdR_Vs_SUM190_Hallmark_GSEA_Enriched_Pos
NAME	SIZE	ES	NES	NOM p-val	FDR q-val	FWER p-val
HALLMARK_E2F_TARGETS	197	0.82425	2.44189	0	0	0
HALLMARK_G2M_CHECKPOINT	191	0.808785	2.39233	0	0	0
HALLMARK_MYC_TARGETS_V1	197	0.793297	2.3746	0	0	0
HALLMARK_MYC_TARGETS_V2	57	0.753355	1.97947	0	0	0
HALLMARK_MITOTIC_SPINDLE	197	0.633246	1.91332	0	0.000757234	0.004
HALLMARK_MTORC1_SIGNALING	198	0.591472	1.77242	0	0.0029926	0.018
HALLMARK_DNA_REPAIR	147	0.590783	1.72047	0	0.00418975	0.03
HALLMARK_UV_RESPONSE_DN	138	0.57359	1.65358	0.00220994	0.00919015	0.072
HALLMARK_ANDROGEN_RESPONSE	97	0.588744	1.6475	0.00116279	0.00858689	0.075
HALLMARK_SPERMATOGENESIS	135	0.556317	1.61486	0.00330396	0.0113067	0.107
HALLMARK_PROTEIN_SECRETION	95	0.552762	1.55352	0.00688073	0.0189786	0.192
HALLMARK_TGF_BETA_SIGNALING	54	0.589828	1.55272	0.00897436	0.017475	0.193
HALLMARK_WNT_BETA_CATENIN_SIGNALING	42	0.614384	1.53186	0.0117493	0.0198586	0.232
HALLMARK_TNFA_SIGNALING_VIA_NFKB	198	0.511055	1.52806	0.00106724	0.0190586	0.241
HALLMARK_OXIDATIVE_PHOSPHORYLATION	183	0.514359	1.52448	0.00538793	0.0191469	0.258
HALLMARK_ALLOGRAFT_REJECTION	197	0.503741	1.50973	0.0010627	0.0210647	0.299
HALLMARK_UV_RESPONSE_UP	157	0.509647	1.50079	0.00441014	0.0220327	0.326
HALLMARK_CHOLESTEROL_HOMEOSTASIS	74	0.545086	1.50048	0.00839329	0.0208684	0.326
HALLMARK_UNFOLDED_PROTEIN_RESPONSE	110	0.51712	1.48913	0.00688863	0.0226406	0.364
HALLMARK_PANCREAS_BETA_CELLS	40	0.579094	1.48447	0.0453368	0.0229625	0.382
HALLMARK_INFLAMMATORY_RESPONSE	199	0.473182	1.42006	0.0106952	0.0457545	0.622
HALLMARK_PI3K_AKT_MTOR_SIGNALING	102	0.499596	1.40515	0.032	0.0501472	0.669
HALLMARK_INTERFERON_ALPHA_RESPONSE	94	0.490499	1.39652	0.0435281	0.0528947	0.712
HALLMARK_APICAL_JUNCTION	194	0.466241	1.39033	0.0138445	0.0537434	0.736
HALLMARK_APOPTOSIS	160	0.461788	1.36174	0.0240175	0.0674274	0.843
HALLMARK_HYPOXIA	193	0.446602	1.34539	0.031016	0.0752146	0.883
HALLMARK_KRAS_SIGNALING_UP	199	0.449228	1.34375	0.0275132	0.0739423	0.887
HALLMARK_GLYCOLYSIS	198	0.440342	1.32044	0.0400867	0.0877709	0.934
HALLMARK_ESTROGEN_RESPONSE_LATE	197	0.439363	1.30836	0.0403826	0.0944874	0.954
HALLMARK_HEME_METABOLISM	195	0.433206	1.30287	0.0512273	0.0967481	0.961
HALLMARK_NOTCH_SIGNALING	32	0.527308	1.285	0.155951	0.108731	0.976
HALLMARK_ANGIOGENESIS	36	0.514074	1.26621	0.175272	0.124448	0.991
HALLMARK_IL6_JAK_STAT3_SIGNALING	86	0.445209	1.23901	0.136416	0.150652	0.999
HALLMARK_INTERFERON_GAMMA_RESPONSE	197	0.392867	1.16329	0.175159	0.256771	1
HALLMARK_BILE_ACID_METABOLISM	112	0.405112	1.16248	0.23908	0.250693	1
HALLMARK_KRAS_SIGNALING_DN	196	0.386712	1.14823	0.204936	0.2675	1
HALLMARK_IL2_STAT5_SIGNALING	196	0.371971	1.10581	0.262487	0.336556	1
HALLMARK_PEROXISOME	104	0.391706	1.1016	0.323198	0.335346	1
HALLMARK_EPITHELIAL_MESENCHYMAL_TRANSITION	197	0.358351	1.07583	0.330149	0.374509	1
HALLMARK_ADIPOGENESIS	194	0.353156	1.06608	0.336226	0.384421	1
HALLMARK_FATTY_ACID_METABOLISM	156	0.364066	1.06433	0.367391	0.378217	1
HALLMARK_HEDGEHOG_SIGNALING	36	0.423436	1.04875	0.410569	0.399137	1
HALLMARK_COMPLEMENT	198	0.334009	0.998854	0.502114	0.486176	1
HCC1954_TDXdR_vs_HCC1954_Hallmark_GSEA_Enriched_Pos
NAME	SIZE	ES	NES	NOM p-val	FDR q-val	FWER p-val
HALLMARK_MYC_TARGETS_V1	197	0.772191	2.53531	0	0	0
HALLMARK_E2F_TARGETS	197	0.713912	2.32866	0	0	0
HALLMARK_G2M_CHECKPOINT	191	0.714478	2.31658	0	0	0
HALLMARK_MTORC1_SIGNALING	198	0.676065	2.22473	0	0	0
HALLMARK_CHOLESTEROL_HOMEOSTASIS	74	0.679799	2.02726	0	0	0
HALLMARK_MYC_TARGETS_V2	57	0.712362	2.01784	0	0	0
HALLMARK_ANDROGEN_RESPONSE	97	0.662625	2.0104	0	0	0
HALLMARK_PROTEIN_SECRETION	95	0.614332	1.86644	0	0	0
HALLMARK_MITOTIC_SPINDLE	197	0.539253	1.79462	0	0.000922	0.01
HALLMARK_PI3K_AKT_MTOR_SIGNALING	102	0.586972	1.79231	0	0.00092	0.011
HALLMARK_FATTY_ACID_METABOLISM	156	0.539656	1.72526	0	0.0019082	0.024
HALLMARK_ADIPOGENESIS	194	0.516255	1.70582	0.00115473	0.00221805	0.031
HALLMARK_TGF_BETA_SIGNALING	54	0.592164	1.68085	0.00270636	0.00309283	0.046
HALLMARK_HEME_METABOLISM	195	0.49094	1.62138	0	0.00581373	0.087
HALLMARK_SPERMATOGENESIS	135	0.481906	1.5255	0.00233372	0.0158861	0.244
HALLMARK_DNA_REPAIR	147	0.477004	1.51723	0.00462428	0.0164244	0.264
HALLMARK_UNFOLDED_PROTEIN_RESPONSE	110	0.457795	1.43424	0.0183374	0.042854	0.569
HALLMARK_UV_RESPONSE_DN	138	0.451735	1.42217	0.00817757	0.0454845	0.606
HALLMARK_OXIDATIVE_PHOSPHORYLATION	183	0.429957	1.39704	0.023918	0.0544897	0.7
HALLMARK_GLYCOLYSIS	198	0.423144	1.3954	0.0148233	0.0523668	0.704
HALLMARK_PEROXISOME	104	0.436373	1.33427	0.0606421	0.0887654	0.899
HALLMARK_BILE_ACID_METABOLISM	112	0.425826	1.31865	0.0896638	0.097673	0.934
HALLMARK_UV_RESPONSE_UP	157	0.406212	1.31099	0.0614849	0.0995775	0.944
HALLMARK_ESTROGEN_RESPONSE_LATE	197	0.398539	1.30179	0.0425532	0.103674	0.958
HALLMARK_ESTROGEN_RESPONSE_EARLY	196	0.383826	1.24875	0.0808656	0.153111	0.996
HALLMARK_HYPOXIA	193	0.376234	1.24382	0.0869074	0.15266	0.997
HALLMARK_PANCREAS_BETA_CELLS	40	0.455317	1.24077	0.178771	0.150157	0.997
HALLMARK_HEDGEHOG_SIGNALING	36	0.466498	1.23015	0.185239	0.158756	0.998
HALLMARK_APICAL_JUNCTION	194	0.37553	1.23001	0.0904018	0.153374	0.998
HALLMARK_TNFA_SIGNALING_VIA_NFKB	198	0.356302	1.16872	0.161218	0.230408	1
HALLMARK_IL6_JAK_STAT3_SIGNALING	86	0.379092	1.14793	0.234867	0.254927	1
HALLMARK_APOPTOSIS	160	0.350541	1.13184	0.24225	0.273555	1
HALLMARK_NOTCH_SIGNALING	32	0.42449	1.10577	0.323741	0.308081	1
HALLMARK_WNT_BETA_CATENIN_SIGNALING	42	0.407031	1.08434	0.35605	0.336927	1
HALLMARK_IL2_STAT5_SIGNALING	196	0.33125	1.08298	0.308628	0.329382	1
HALLMARK_XENOBIOTIC_METABOLISM	200	0.318833	1.04933	0.372593	0.3798	1

## Sheet: Sub. Table 9
Supplementary Table 9. Result of gene set enrichment analysis of T-DM1-resistant HER2+ BC cell lines
HCC1954_TDM1R_Vs_HCC1954_Hallmark_GSEA_Enriched_Pos
NAME	SIZE	ES	NES	NOM p-val	FDR q-val	FWER p-val
HALLMARK_INTERFERON_ALPHA_RESPONSE	94	0.832351	2.85895	0	0	0
HALLMARK_INTERFERON_GAMMA_RESPONSE	197	0.672107	2.54001	0	0	0
HALLMARK_CHOLESTEROL_HOMEOSTASIS	74	0.605362	2.01146	0	0.00223115	0.005
HALLMARK_XENOBIOTIC_METABOLISM	200	0.46295	1.76112	0	0.0134733	0.046
HALLMARK_P53_PATHWAY	195	0.459192	1.73875	0	0.0129685	0.055
HALLMARK_ALLOGRAFT_REJECTION	197	0.454976	1.72755	0	0.0119452	0.061
HALLMARK_IL6_JAK_STAT3_SIGNALING	86	0.493794	1.67528	0.00610998	0.0172188	0.097
HALLMARK_APOPTOSIS	160	0.42521	1.56655	0.00421941	0.0376825	0.229
HALLMARK_BILE_ACID_METABOLISM	112	0.455221	1.56424	0.00655022	0.0343011	0.233
HALLMARK_COAGULATION	138	0.419736	1.53255	0.004158	0.0393273	0.287
HALLMARK_ESTROGEN_RESPONSE_EARLY	196	0.408015	1.525	0.00215054	0.0375086	0.297
HALLMARK_COMPLEMENT	198	0.391489	1.48748	0.00588235	0.0455009	0.365
HALLMARK_KRAS_SIGNALING_DN	196	0.390761	1.4638	0.0207469	0.0495013	0.42
HALLMARK_MTORC1_SIGNALING	198	0.38331	1.45197	0.0190678	0.0507078	0.457
HALLMARK_MYOGENESIS	198	0.372793	1.44705	0.00851064	0.0496233	0.471
HALLMARK_ANDROGEN_RESPONSE	97	0.423116	1.44295	0.0306748	0.0479658	0.483
HALLMARK_FATTY_ACID_METABOLISM	156	0.394062	1.43511	0.0198413	0.0480485	0.507
HALLMARK_ESTROGEN_RESPONSE_LATE	197	0.37453	1.42414	0.0180723	0.0493534	0.535
HALLMARK_PEROXISOME	104	0.391633	1.33688	0.0737052	0.0906459	0.779
HALLMARK_INFLAMMATORY_RESPONSE	199	0.350888	1.33317	0.0375	0.0880021	0.783
HALLMARK_APICAL_SURFACE	43	0.440641	1.31379	0.112224	0.0940457	0.829
HALLMARK_HEME_METABOLISM	195	0.341709	1.2887	0.0655022	0.107013	0.885
HALLMARK_ADIPOGENESIS	194	0.337082	1.28341	0.0679825	0.106205	0.892
HALLMARK_WNT_BETA_CATENIN_SIGNALING	42	0.432323	1.25972	0.169355	0.118082	0.922
HALLMARK_HEDGEHOG_SIGNALING	36	0.41255	1.16973	0.242038	0.196898	0.988
HALLMARK_NOTCH_SIGNALING	32	0.408001	1.13488	0.277895	0.2319	0.993
HALLMARK_ANGIOGENESIS	36	0.389792	1.11298	0.319328	0.253242	0.998
HALLMARK_PANCREAS_BETA_CELLS	40	0.309211	0.916979	0.560254	0.629341	1
SUM190_TDM1R_Vs_SUM190_Hallmark_GSEA_Enriched_Pos
NAME	SIZE	ES	NES	NOM p-val	FDR q-val	FWER p-val
HALLMARK_INTERFERON_ALPHA_RESPONSE	94	0.623076	2.17531	0	0	0
HALLMARK_E2F_TARGETS	197	0.491027	1.90178	0	0.0105675	0.024
HALLMARK_MYC_TARGETS_V1	197	0.488844	1.90044	0	0.00704499	0.024
HALLMARK_INTERFERON_GAMMA_RESPONSE	197	0.489971	1.89592	0	0.00528374	0.024
HALLMARK_ALLOGRAFT_REJECTION	197	0.482747	1.87476	0	0.00582782	0.033
HALLMARK_G2M_CHECKPOINT	191	0.414956	1.60921	0.00245098	0.0299578	0.174
HALLMARK_OXIDATIVE_PHOSPHORYLATION	183	0.403305	1.56531	0.00970874	0.0364028	0.241
HALLMARK_KRAS_SIGNALING_UP	199	0.393622	1.53486	0.0149626	0.0401641	0.294
HALLMARK_DNA_REPAIR	147	0.407454	1.5051	0.0192308	0.0441088	0.347
HALLMARK_TNFA_SIGNALING_VIA_NFKB	198	0.37872	1.4627	0.0184211	0.0526253	0.423
HALLMARK_BILE_ACID_METABOLISM	112	0.409027	1.43886	0.0523691	0.0550999	0.47
HALLMARK_MYC_TARGETS_V2	57	0.451345	1.42399	0.0740741	0.0558609	0.511
HALLMARK_ANGIOGENESIS	36	0.461519	1.35292	0.131403	0.0849094	0.706
HALLMARK_FATTY_ACID_METABOLISM	156	0.357327	1.3322	0.0478469	0.0910504	0.762
HALLMARK_IL6_JAK_STAT3_SIGNALING	86	0.3762	1.3065	0.0868545	0.0985296	0.804
HALLMARK_INFLAMMATORY_RESPONSE	199	0.324197	1.25528	0.0808625	0.126	0.901
HALLMARK_WNT_BETA_CATENIN_SIGNALING	42	0.410915	1.22768	0.192641	0.139064	0.931
HALLMARK_KRAS_SIGNALING_DN	196	0.296361	1.13503	0.2	0.223716	0.989
HALLMARK_PANCREAS_BETA_CELLS	40	0.275377	0.829124	0.699301	0.822454	1

## Sheet: Sub. Table 10
Supplementary Table 10. Top 50 target kinases from HER2-directed ADC-refractory HER2+ BC
	SUM190-TDM1R					SUM190-TDXdR
Ranking	Gene symbol	Accession	Sensitivity index		Ranking	Gene symbol	Accession	Sensitivity index
1	CSNK1E	NM_001894	0.37		1	PRPSAP2	NM_002767	0.58
2	ASP	NM_031916	0.36		2	AKAP14	NM_178813	0.56
3	MGC42105	NM_153361	0.35		3	CERK	NM_022766	0.43
4	AK2	NM_001625	0.34		4	ADPGK	NM_031284	0.42
5	FLJ11856	NM_024531	0.33		5	ROS1	NM_002944	0.41
6	AK3L1	NM_016282	0.32		6	NMRK1	NM_017881	0.35
7	RPS6KA6	NM_014496	0.31		7	PLK2	NM_006622	0.34
8	PFKM	NM_000289	0.3		8	LIMK1	NM_002314	0.33
9	AK7	NM_152327	0.29		9	PAK2	XM_001126110	0.33
10	PI4KII	NM_018425	0.29		10	BMP2K	NM_198892	0.32
11	CCL4	NM_002984	0.28		11	MPP3	NM_001932	0.3
12	PANK1	NM_138316	0.28		12	CDK4	NM_000075	0.29
13	AK1	NM_000476	0.27		13	MPP5	NM_022474	0.29
14	FLJ31393	NM_153024	0.27		14	MPP7	NM_173496	0.28
15	TLK1	NM_012290	0.27		15	PRKACA	NM_207518	0.26
16	C9ORF96	XM_291304	0.26		16	LY6G5B	NM_021221	0.25
17	ATM	NM_138293	0.25		17	PRKCB	NM_212535	0.25
18	MPP2	NM_005374	0.24		18	LRPPRC	NM_133259	0.24
19	TXNDC3	NM_016616	0.23		19	STK25	NM_006374	0.24
20	CSNK1G2	NM_001319	0.22		20	TGFBR1	NM_004612	0.23
21	LIM	NM_006457	0.22		21	STK32A	NM_145001	0.23
22	DGKD	NM_003648	0.22		22	NIM1	NM_153361	0.22
23	MGC5601	NM_025247	0.21		23	PDGFRB	NM_002609	0.22
24	DAPK3	NM_001348	0.2		24	TTBK2	NM_173500	0.22
25	GMFB	NM_004124	0.19		25	TRRAP	NM_003496	0.21
26	LATS1	NM_004690	0.19		26	MAPK12	NM_002969	0.21
27	CAMK4	NM_001744	0.19		27	DGKQ	NM_001347	0.21
28	CARD10	NM_014550	0.19		28	SRPK2	NM_182691	0.2
29	MGC16169	NM_033115	0.19		29	DYRK4	NM_003845	0.2
30	KSR2	NM_173598	0.18		30	PIP4K2A	NM_005028	0.2
31	PHKA1	NM_002637	0.18		31	DYRK3	NM_003582	0.19
32	ATR	NM_001184	0.18		32	CAMK1D	NM_153498	0.19
33	PDK4	NM_002612	0.18		33	PAPSS2	NM_004670	0.19
34	CKM	NM_001824	0.18		34	PHKG2	NM_000294	0.18
35	AGTR2	NM_000686	0.18		35	SGK1	NM_005627	0.18
36	CDK7	NM_001799	0.17		36	PRKG1	NM_006258	0.18
37	EDG1	NM_001400	0.17		37	AKAP8	NM_005858	0.18
38	KIT	NM_000222	0.17		38	ATR	NM_001184	0.17
39	MIDORI	NM_020778	0.17		39	BRSK2	NM_003957	0.17
40	IHPK2	NM_016291	0.16		40	ULK4	XM_929989	0.17
41	CHRM2	NM_000739	0.16		41	PIP5K1C	NM_012398	0.16
42	PSKH1	NM_006742	0.16		42	CIB4	NM_001029881	0.16
43	PRKCI	NM_002740	0.16		43	PASK	NM_015148	0.15
44	PRKG2	NM_006259	0.15		44	MAGI1	NM_173515	0.15
45	EIF2AK3	NM_004836	0.15		45	ERBB4	NM_005235	0.15
46	TRIB3	NM_021158	0.15		46	MAP3K1	XM_042066	0.15
47	GAP43	NM_002045	0.15		47	CASK	NM_003688	0.14
48	ERN1	NM_001433	0.15		48	TAOK3	NM_016281	0.14
49	PDK3	NM_005391	0.14		49	MAP3K10	NM_002446	0.14
50	BTK	NM_000061	0.14		50	PIK3CD	NM_005026	0.14
